# Supplementary material for: Dupuytren’s Disease Is Mediated by Insufficient TGF-β1 Release and Degradation
Source: Int J Mol Sci. 2023 Oct 11;24(20):15097. doi: 10.3390/ijms242015097 (PMC10606262; doi:10.3390/ijms242015097)
Supplement: Supplementary file 1 [file ijms-24-15097-s001.zip]

Archive with 9 entries (8 files):
- Supplements S1.pdf
- Supplements S2.pdf
- Supplements S3.pdf
- Supplements S4.pdf
- __MACOSX/
- __MACOSX/._Supplements S1.pdf
- __MACOSX/._Supplements S2.pdf
- __MACOSX/._Supplements S3.pdf
- __MACOSX/._Supplements S4.pdf
